# Supplementary material for: Development of quantitative high-throughput screening assays to identify, validate, and optimize small-molecule stabilizers of misfolded β-glucocerebrosidase with therapeutic potential for Gaucher disease and Parkinson’s disease
Source: bioRxiv. 2024 Mar 27:2024.03.22.586364. Preprint. [Version 1] doi: 10.1101/2024.03.22.586364 (PMC11071283; doi:10.1101/2024.03.22.586364)
Supplement: Supplement 2 [file media-2.xlsx]

## Sheet: Overrepresented_Reactome_Pathwa
Pathway identifier	Pathway name	#Entities found	#Entities total	Entities ratio	Entities pValue	Entities FDR	#Reactions found	#Reactions total	Reactions ratio	Species identifier	Species name	Submitted entities found	Mapped entities	Found reaction identifiers
R-HSA-350054	Notch-HLH transcription pathway	13	28	0.00238765	1.1102230246251565E-16	4.884981308350689E-15	1	2	1.3938253536831835E-4	9606	Homo sapiens	P56524;Q92769;Q969S8;Q13547;Q8WUI4;Q9BY41;Q9Y618;O75376;Q9UQL6;Q96DB2;O15379;Q9UKV0;Q9UBN7	P56524;Q92769;Q969S8;Q13547;Q8WUI4;Q9BY41;Q9Y618;O75376;Q9UQL6;Q96DB2;O15379;Q9UKV0;Q9UBN7	R-HSA-350058
R-HSA-5663202	Diseases of signal transduction by growth factor receptors and second messengers	18	483	0.041187	1.1102230246251565E-16	4.884981308350689E-15	67	510	0.0355425	9606	Homo sapiens	P56524;Q92769;Q969S8;Q13547;Q8WUI4;Q9BY41;Q9Y618;P38936;O75376;Q9UQL6;Q96DB2;O15379;P01116;Q9UKV0;P49841;Q9UBN7	P56524;Q92769;Q969S8;Q13547;Q8WUI4;Q9BY41;Q9Y618;P38936;O75376;Q9UQL6;Q96DB2;O15379;P01116-1;P01116;P01116-2;Q9UKV0;P49841;Q9UBN7	R-HSA-9656211;R-HSA-6802919;R-HSA-6802918;R-HSA-9656209;R-HSA-6802916;R-HSA-9656215;R-HSA-6802915;R-HSA-9656214;R-HSA-9703441;R-HSA-6802914;R-HSA-9656213;R-HSA-9656212;R-HSA-6802912;R-HSA-6802926;R-HSA-6802925;R-HSA-6802924;R-HSA-4839746;R-HSA-6802922;R-HSA-6802921;R-HSA-5339713;R-HSA-6802934;R-HSA-9665408;R-HSA-8936731;R-HSA-2220982;R-HSA-6802943;R-HSA-6802942;R-HSA-6802941;R-HSA-4839635;R-HSA-4…
R-HSA-2122947	NOTCH1 Intracellular Domain Regulates Transcription	13	49	0.00417839	1.1102230246251565E-16	4.884981308350689E-15	1	18	0.00125444	9606	Homo sapiens	P56524;Q92769;Q969S8;Q13547;Q8WUI4;Q9BY41;Q9Y618;O75376;Q9UQL6;Q96DB2;O15379;Q9UKV0;Q9UBN7	P56524;Q92769;Q969S8;Q13547;Q8WUI4;Q9BY41;Q9Y618;O75376;Q9UQL6;Q96DB2;O15379;Q9UKV0;Q9UBN7	R-HSA-1912388
R-HSA-2644606	Constitutive Signaling by NOTCH1 PEST Domain Mutants	13	59	0.00503113	1.1102230246251565E-16	4.884981308350689E-15	1	21	0.00146352	9606	Homo sapiens	P56524;Q92769;Q969S8;Q13547;Q8WUI4;Q9BY41;Q9Y618;O75376;Q9UQL6;Q96DB2;O15379;Q9UKV0;Q9UBN7	P56524;Q92769;Q969S8;Q13547;Q8WUI4;Q9BY41;Q9Y618;O75376;Q9UQL6;Q96DB2;O15379;Q9UKV0;Q9UBN7	R-HSA-2220982
R-HSA-2644602	Signaling by NOTCH1 PEST Domain Mutants in Cancer	13	59	0.00503113	1.1102230246251565E-16	4.884981308350689E-15	1	21	0.00146352	9606	Homo sapiens	P56524;Q92769;Q969S8;Q13547;Q8WUI4;Q9BY41;Q9Y618;O75376;Q9UQL6;Q96DB2;O15379;Q9UKV0;Q9UBN7	P56524;Q92769;Q969S8;Q13547;Q8WUI4;Q9BY41;Q9Y618;O75376;Q9UQL6;Q96DB2;O15379;Q9UKV0;Q9UBN7	R-HSA-2220982
R-HSA-2894858	Signaling by NOTCH1 HD+PEST Domain Mutants in Cancer	13	59	0.00503113	1.1102230246251565E-16	4.884981308350689E-15	1	21	0.00146352	9606	Homo sapiens	P56524;Q92769;Q969S8;Q13547;Q8WUI4;Q9BY41;Q9Y618;O75376;Q9UQL6;Q96DB2;O15379;Q9UKV0;Q9UBN7	P56524;Q92769;Q969S8;Q13547;Q8WUI4;Q9BY41;Q9Y618;O75376;Q9UQL6;Q96DB2;O15379;Q9UKV0;Q9UBN7	R-HSA-2220982
R-HSA-2894862	Constitutive Signaling by NOTCH1 HD+PEST Domain Mutants	13	59	0.00503113	1.1102230246251565E-16	4.884981308350689E-15	1	21	0.00146352	9606	Homo sapiens	P56524;Q92769;Q969S8;Q13547;Q8WUI4;Q9BY41;Q9Y618;O75376;Q9UQL6;Q96DB2;O15379;Q9UKV0;Q9UBN7	P56524;Q92769;Q969S8;Q13547;Q8WUI4;Q9BY41;Q9Y618;O75376;Q9UQL6;Q96DB2;O15379;Q9UKV0;Q9UBN7	R-HSA-2220982
R-HSA-2644603	Signaling by NOTCH1 in Cancer	13	59	0.00503113	1.1102230246251565E-16	4.884981308350689E-15	1	39	0.00271796	9606	Homo sapiens	P56524;Q92769;Q969S8;Q13547;Q8WUI4;Q9BY41;Q9Y618;O75376;Q9UQL6;Q96DB2;O15379;Q9UKV0;Q9UBN7	P56524;Q92769;Q969S8;Q13547;Q8WUI4;Q9BY41;Q9Y618;O75376;Q9UQL6;Q96DB2;O15379;Q9UKV0;Q9UBN7	R-HSA-2220982
R-HSA-1980143	Signaling by NOTCH1	13	75	0.0063955	1.1102230246251565E-16	4.884981308350689E-15	1	39	0.00271796	9606	Homo sapiens	P56524;Q92769;Q969S8;Q13547;Q8WUI4;Q9BY41;Q9Y618;O75376;Q9UQL6;Q96DB2;O15379;Q9UKV0;Q9UBN7	P56524;Q92769;Q969S8;Q13547;Q8WUI4;Q9BY41;Q9Y618;O75376;Q9UQL6;Q96DB2;O15379;Q9UKV0;Q9UBN7	R-HSA-1912388
R-HSA-157118	Signaling by NOTCH	14	205	0.017481026690543192	2.220446049250313E-16	8.659739592076221E-15	4	153	0.010662763955676354	9606	Homo sapiens	P56524;Q8N6T7;Q92769;Q969S8;Q13547;Q8WUI4;Q9BY41;Q9Y618;O75376;Q9UQL6;Q96DB2;O15379;Q9UKV0;Q9UBN7	P56524;Q8N6T7;Q92769;Q969S8;Q13547;Q8WUI4;Q9BY41;Q9Y618;O75376;Q9UQL6;Q96DB2;O15379;Q9UKV0;Q9UBN7	R-HSA-9604834;R-HSA-1912388;R-HSA-9604831;R-HSA-9604829
R-HSA-212436	Generic Transcription Pathway	21	1272	0.10846763878229726	1.238009694759512E-12	4.4568349011342434E-11	55	883	0.0615374	9606	Homo sapiens	P25440;P56524;Q92769;Q969S8;Q13547;Q8WUI4;Q9BY41;Q9Y618;Q14839;O75376;P38936;Q9UQL6;P11473;P51843;Q96DB2;O15379;P01116;Q9UKV0;P49841;Q9UBN7	P25440;P56524;Q92769;P51843-2;Q969S8;Q13547;Q8WUI4;Q9BY41;Q9Y618;Q14839;O75376;P38936;Q9UQL6;P11473;Q96DB2;O15379;P01116;Q9UKV0;P49841;P51843-1;Q9UBN7	R-HSA-9008137;R-HSA-8936584;R-HSA-8937097;R-HSA-9008389;R-HSA-8952069;R-HSA-8937113;R-HSA-9022365;R-HSA-382096;R-HSA-8936989;R-HSA-8937118;R-HSA-8952081;R-HSA-187934;R-HSA-9022359;R-HSA-8936599;R-HSA-9625101;R-HSA-8951977;R-HSA-9005995;R-HSA-9006122;R-HSA-8936608;R-HSA-173481;R-HSA-8936995;R-HSA-8952101;R-HSA-8986939;R-HSA-6803411;R-HSA-8878130;R-HSA-8937022;R-HSA-9625124;R-HSA-9008433;R-HSA-8935…
R-HSA-73857	RNA Polymerase II Transcription	21	1396	0.11904152809755265	7.540412738649138E-12	2.2721158288163679E-10	55	944	0.0657886	9606	Homo sapiens	P25440;P56524;Q92769;Q969S8;Q13547;Q8WUI4;Q9BY41;Q9Y618;Q14839;O75376;P38936;Q9UQL6;P11473;P51843;Q96DB2;O15379;P01116;Q9UKV0;P49841;Q9UBN7	P25440;P56524;Q92769;P51843-2;Q969S8;Q13547;Q8WUI4;Q9BY41;Q9Y618;Q14839;O75376;P38936;Q9UQL6;P11473;Q96DB2;O15379;P01116;Q9UKV0;P49841;P51843-1;Q9UBN7	R-HSA-9008137;R-HSA-8936584;R-HSA-8937097;R-HSA-9008389;R-HSA-8952069;R-HSA-8937113;R-HSA-9022365;R-HSA-382096;R-HSA-8936989;R-HSA-8937118;R-HSA-8952081;R-HSA-187934;R-HSA-9022359;R-HSA-8936599;R-HSA-9625101;R-HSA-8951977;R-HSA-9005995;R-HSA-9006122;R-HSA-8936608;R-HSA-173481;R-HSA-8936995;R-HSA-8952101;R-HSA-8986939;R-HSA-6803411;R-HSA-8878130;R-HSA-8937022;R-HSA-9625124;R-HSA-9008433;R-HSA-8935…
R-HSA-3214815	HDACs deacetylate histones	8	60	0.0051164	7.573719429387893E-12	2.2721158288163679E-10	5	5	3.4845633842079586E-4	9606	Homo sapiens	Q92769;Q969S8;Q13547;Q9BY41;O15379;Q9Y618;Q14839;O75376	Q92769;Q969S8;Q13547;Q9BY41;O15379;Q9Y618;Q14839;O75376	R-HSA-3777129;R-HSA-3782637;R-HSA-3782655;R-HSA-9679787;R-HSA-3769447
R-HSA-74160	Gene expression (Transcription)	21	1568	0.13370853585742304	7.0396799500827E-11	1.971110386023156E-9	62	1088	0.0758241	9606	Homo sapiens	P25440;P56524;Q92769;Q969S8;Q13547;Q8WUI4;Q9BY41;Q9Y618;Q14839;O75376;P38936;Q9UQL6;P11473;P51843;Q96DB2;O15379;P01116;Q9UKV0;P49841;Q9UBN7	P25440;P56524;Q92769;P51843-2;Q969S8;Q13547;Q8WUI4;Q9BY41;Q9Y618;Q14839;O75376;P38936;Q9UQL6;P11473;Q96DB2;O15379;P01116;Q9UKV0;P49841;P51843-1;Q9UBN7	R-HSA-9008137;R-HSA-8936584;R-HSA-8937097;R-HSA-73739;R-HSA-427404;R-HSA-9008389;R-HSA-8952069;R-HSA-433672;R-HSA-8937113;R-HSA-9022365;R-HSA-382096;R-HSA-8936989;R-HSA-8937118;R-HSA-427409;R-HSA-8952081;R-HSA-187934;R-HSA-9022359;R-HSA-8936599;R-HSA-9625101;R-HSA-8951977;R-HSA-9005995;R-HSA-9006122;R-HSA-8936608;R-HSA-173481;R-HSA-8936995;R-HSA-8952101;R-HSA-5227490;R-HSA-8986939;R-HSA-6803411;R…
R-HSA-8943724	Regulation of PTEN gene transcription	6	60	0.0051164	2.133527388092915E-8	5.547171209041579E-7	3	15	0.00104537	9606	Homo sapiens	Q92769;Q13547;Q8WUI4;O15379;Q14839;Q9UQL6	Q92769;Q13547;Q8WUI4;O15379;Q14839;Q9UQL6	R-HSA-8944104;R-HSA-6807077;R-HSA-8943780
R-HSA-9022692	Regulation of MECP2 expression and activity	5	32	0.00272875	3.9410691488050986E-8	9.458565957132237E-7	2	14	9.756777475782285E-4	9606	Homo sapiens	Q92769;Q13547;O15379;Q9Y618;O75376	Q92769;Q13547;O15379;Q9Y618;O75376	R-HSA-8986939;R-HSA-9005995
R-HSA-9005895	Pervasive developmental disorders	4	13	0.00110855	6.819704556626505E-8	1.2957438657590359E-6	2	5	3.4845633842079586E-4	9606	Homo sapiens	Q13547;O15379;Q9Y618;O75376	Q13547;O15379;Q9Y618;O75376	R-HSA-9005585;R-HSA-9023461
R-HSA-9675151	Disorders of Developmental Biology	4	13	0.00110855	6.819704556626505E-8	1.2957438657590359E-6	2	5	3.4845633842079586E-4	9606	Homo sapiens	Q13547;O15379;Q9Y618;O75376	Q13547;O15379;Q9Y618;O75376	R-HSA-9005585;R-HSA-9023461
R-HSA-9697154	Disorders of Nervous System Development	4	13	0.00110855	6.819704556626505E-8	1.2957438657590359E-6	2	5	3.4845633842079586E-4	9606	Homo sapiens	Q13547;O15379;Q9Y618;O75376	Q13547;O15379;Q9Y618;O75376	R-HSA-9005585;R-HSA-9023461
R-HSA-9005891	Loss of function of MECP2 in Rett syndrome	4	13	0.00110855	6.819704556626505E-8	1.2957438657590359E-6	2	5	3.4845633842079586E-4	9606	Homo sapiens	Q13547;O15379;Q9Y618;O75376	Q13547;O15379;Q9Y618;O75376	R-HSA-9005585;R-HSA-9023461
R-HSA-1643685	Disease	20	2188	0.186578	2.3758601586099104E-7	4.51413430135883E-6	76	1905	0.13276186493832323	9606	Homo sapiens	P56524;Q92769;Q969S8;Q13547;Q8WUI4;Q9BY41;Q9Y618;Q14839;O75376;P38936;Q9UQL6;O60885;Q96DB2;O15379;P01116;Q9UKV0;P49841;Q9UBN7	P56524;Q92769;Q969S8;Q13547;Q8WUI4;Q9BY41;Q9Y618;Q14839;O75376;P38936;Q9UQL6;O60885;Q96DB2;O15379;P01116-1;P01116;P01116-2;Q9UKV0;P49841;Q9UBN7	R-HSA-9656211;R-HSA-6802919;R-HSA-6802918;R-HSA-9656209;R-HSA-6802916;R-HSA-9656215;R-HSA-6802915;R-HSA-9656214;R-HSA-9703441;R-HSA-6802914;R-HSA-9656213;R-HSA-9656212;R-HSA-6802912;R-HSA-6802926;R-HSA-6802925;R-HSA-9680408;R-HSA-6802924;R-HSA-4839746;R-HSA-6802922;R-HSA-6802921;R-HSA-5339713;R-HSA-6802934;R-HSA-9665408;R-HSA-8936731;R-HSA-9659782;R-HSA-2220982;R-HSA-9005585;R-HSA-6802943;R-HSA-6…
R-HSA-3247509	Chromatin modifying enzymes	8	238	0.020295045621215996	3.2598166377351134E-7	5.541688284149693E-6	5	85	0.00592376	9606	Homo sapiens	Q92769;Q969S8;Q13547;Q9BY41;O15379;Q9Y618;Q14839;O75376	Q92769;Q969S8;Q13547;Q9BY41;O15379;Q9Y618;Q14839;O75376	R-HSA-3777129;R-HSA-3782637;R-HSA-3782655;R-HSA-9679787;R-HSA-3769447
R-HSA-4839726	Chromatin organization	8	238	0.020295045621215996	3.2598166377351134E-7	5.541688284149693E-6	5	85	0.00592376	9606	Homo sapiens	Q92769;Q969S8;Q13547;Q9BY41;O15379;Q9Y618;Q14839;O75376	Q92769;Q969S8;Q13547;Q9BY41;O15379;Q9Y618;Q14839;O75376	R-HSA-3777129;R-HSA-3782637;R-HSA-3782655;R-HSA-9679787;R-HSA-3769447
R-HSA-193670	p75NTR negatively regulates cell cycle via SC1	3	6	5.116398055768739E-4	7.919893656449517E-7	1.2179879455009868E-5	1	3	2.090738030524775E-4	9606	Homo sapiens	Q92769;Q13547;O15379	Q92769;Q13547;O15379	R-HSA-205056
R-HSA-162582	Signal Transduction	21	2606	0.2222222222222222	8.119919636673245E-7	1.2179879455009868E-5	137	2535	0.1766673635793435	9606	Homo sapiens	P56524;Q92769;Q8N6T7;Q969S8;Q13547;Q8WUI4;Q9BY41;P13726;Q9Y618;Q14839;O75376;P38936;Q9UQL6;Q96DB2;O15379;P01116;Q9UKV0;P49841;Q9UBN7	P56524;Q92769;Q8N6T7;Q969S8;Q13547;Q8WUI4;Q9BY41;P13726;Q9Y618;Q14839;O75376;P38936;Q9UQL6;Q96DB2;O15379;P01116-1;P01116;P01116-2;Q9UKV0;P49841;Q9UBN7	R-HSA-205056;R-HSA-9029517;R-HSA-9632918;R-HSA-4332359;R-HSA-9032067;R-HSA-5654618;R-HSA-9613213;R-HSA-177938;R-HSA-171026;R-HSA-5658435;R-HSA-9632906;R-HSA-177945;R-HSA-9632910;R-HSA-5654600;R-HSA-9658253;R-HSA-9009065;R-HSA-5658231;R-HSA-5654647;R-HSA-8851877;R-HSA-9036970;R-HSA-9701565;R-HSA-8943780;R-HSA-5654392;R-HSA-9613219;R-HSA-9613476;R-HSA-9029566;R-HSA-8851899;R-HSA-6807077;R-HSA-56729…
R-HSA-8986944	Transcriptional Regulation by MECP2	5	61	0.00520167	9.344213954820546E-7	1.4016320932230819E-5	8	77	0.00536623	9606	Homo sapiens	Q92769;Q13547;O15379;Q9Y618;O75376	Q92769;Q13547;O15379;Q9Y618;O75376	R-HSA-8986939;R-HSA-9005995;R-HSA-9006122;R-HSA-9022365;R-HSA-9017921;R-HSA-9017954;R-HSA-9006050;R-HSA-9022359
R-HSA-1257604	PIP3 activates AKT signaling	8	282	0.024047070862113072	1.159871779621291E-6	1.6238204914698073E-5	5	88	0.00613283	9606	Homo sapiens	Q92769;Q13547;Q8WUI4;O15379;Q14839;P38936;P49841;Q9UQL6	Q92769;Q13547;Q8WUI4;O15379;Q14839;P38936;P49841;Q9UQL6	R-HSA-8944104;R-HSA-198371;R-HSA-6807077;R-HSA-198613;R-HSA-8943780
R-HSA-9022537	Loss of MECP2 binding ability to the NCoR/SMRT complex	3	8	6.821864074358318E-4	1.8698822831231254E-6	2.6178351963723756E-5	1	1	6.969126768415918E-5	9606	Homo sapiens	O15379;Q9Y618;O75376	O15379;Q9Y618;O75376	R-HSA-9005585
R-HSA-8951936	RUNX3 regulates p14-ARF	3	9	7.674597083653108E-4	2.657120628191123E-6	3.45425681664846E-5	6	8	5.575301414732734E-4	9606	Homo sapiens	P25440;P56524;P01116	P25440;P56524;P01116	R-HSA-8951977;R-HSA-8952058;R-HSA-8952062;R-HSA-8952081;R-HSA-8952069;R-HSA-8952101
R-HSA-6807070	PTEN Regulation	6	139	0.011852988829197579	2.804454809490764E-6	3.645791252337993E-5	3	56	0.00390271	9606	Homo sapiens	Q92769;Q13547;Q8WUI4;O15379;Q14839;Q9UQL6	Q92769;Q13547;Q8WUI4;O15379;Q14839;Q9UQL6	R-HSA-8944104;R-HSA-6807077;R-HSA-8943780
R-HSA-9006925	Intracellular signaling by second messengers	8	322	0.027458002899292233	3.0938623597487336E-6	3.71263483169848E-5	5	116	0.00808419	9606	Homo sapiens	Q92769;Q13547;Q8WUI4;O15379;Q14839;P38936;P49841;Q9UQL6	Q92769;Q13547;Q8WUI4;O15379;Q14839;P38936;P49841;Q9UQL6	R-HSA-8944104;R-HSA-198371;R-HSA-6807077;R-HSA-198613;R-HSA-8943780
R-HSA-9701898	STAT3 nuclear events downstream of ALK signaling	3	11	9.380063102242688E-4	4.832154808953604E-6	5.7985857707443245E-5	1	11	7.666039445257509E-4	9606	Homo sapiens	Q92769;Q13547;O15379	Q92769;Q13547;O15379	R-HSA-9701565
R-HSA-383280	Nuclear Receptor transcription pathway	5	86	0.0073335	4.942995131096417E-6	5.9315941573157005E-5	2	2	1.3938253536831835E-4	9606	Homo sapiens	Q9Y618;O75376;P11473;P51843	P51843-2;Q9Y618;O75376;P51843-1;P11473	R-HSA-382096;R-HSA-376419
R-HSA-3108232	SUMO E3 ligases SUMOylate target proteins	6	175	0.014922827662658822	1.037144489002273E-5	1.1408589379025003E-4	9	132	0.00919925	9606	Homo sapiens	P56524;Q92769;Q13547;Q8WUI4;Q9Y618;P11473	P56524;Q92769;Q13547;Q8WUI4;Q9Y618;P11473	R-HSA-3000383;R-HSA-4615987;R-HSA-3927886;R-HSA-4546387;R-HSA-4615872;R-HSA-4720446;R-HSA-4615889;R-HSA-4720432;R-HSA-4616015
R-HSA-2990846	SUMOylation	6	181	0.015434467468235695	1.2540682286399374E-5	1.379475051503931E-4	9	141	0.00982647	9606	Homo sapiens	P56524;Q92769;Q13547;Q8WUI4;Q9Y618;P11473	P56524;Q92769;Q13547;Q8WUI4;Q9Y618;P11473	R-HSA-3000383;R-HSA-4615987;R-HSA-3927886;R-HSA-4546387;R-HSA-4615872;R-HSA-4720446;R-HSA-4615889;R-HSA-4720432;R-HSA-4616015
R-HSA-9703648	Signaling by FLT3 ITD and TKD mutants	3	17	0.00144965	1.7625766705164914E-5	1.9388343375681405E-4	2	24	0.00167259	9606	Homo sapiens	P01116;P38936	P01116-1;P01116-2;P38936	R-HSA-9698043;R-HSA-9695853
R-HSA-8878166	Transcriptional regulation by RUNX2	5	121	0.010318069412466957	2.5354825134882297E-5	2.5354825134882297E-4	11	84	0.00585407	9606	Homo sapiens	P56524;O15379;P38936;P49841;Q9UBN7	P56524;O15379;P38936;P49841;Q9UBN7	R-HSA-9008137;R-HSA-9008456;R-HSA-9008475;R-HSA-8877922;R-HSA-9008476;R-HSA-9008479;R-HSA-9008478;R-HSA-9008433;R-HSA-9008480;R-HSA-9008389;R-HSA-9008326
R-HSA-9703465	Signaling by FLT3 fusion proteins	3	20	0.00170547	2.853062174223986E-5	2.853062174223986E-4	2	18	0.00125444	9606	Homo sapiens	P01116;P38936	P01116-1;P01116-2;P38936	R-HSA-9703441;R-HSA-9698043
R-HSA-1368071	NR1D1 (REV-ERBA) represses gene expression	2	3	2.5581990278843696E-4	3.651421291706036E-5	3.651421291706036E-4	1	1	6.969126768415918E-5	9606	Homo sapiens	O15379;O75376	O15379;O75376	R-HSA-5663252
R-HSA-9648002	RAS processing	3	26	0.00221711	6.194165669404228E-5	5.574749102463805E-4	16	21	0.00146352	9606	Homo sapiens	P01116	P01116-1;P01116;P01116-2	R-HSA-9653585;R-HSA-9654523;R-HSA-9653595;R-HSA-9647994;R-HSA-9654521;R-HSA-9653592;R-HSA-9647999;R-HSA-9653503;R-HSA-9654525;R-HSA-9654533;R-HSA-9649733;R-HSA-9649732;R-HSA-9647978;R-HSA-9647977;R-HSA-9647982;R-HSA-9647980
R-HSA-5250913	Positive epigenetic regulation of rRNA expression	4	74	0.00631022	6.32031461565985E-5	5.688283154093865E-4	3	7	4.8783887378911424E-4	9606	Homo sapiens	Q92769;Q13547;Q14839;P49841	Q92769;Q13547;Q14839;P49841	R-HSA-5250947;R-HSA-427404;R-HSA-427336
R-HSA-2173795	Downregulation of SMAD2/3:SMAD4 transcriptional activity	3	30	0.0025582	9.44036303132112E-5	7.552290425056896E-4	4	27	0.00188166	9606	Homo sapiens	Q13547;Q9Y618;O75376	Q13547;Q9Y618;O75376	R-HSA-2186741;R-HSA-2186747;R-HSA-173481;R-HSA-2186607
R-HSA-6804758	Regulation of TP53 Activity through Acetylation	3	30	0.0025582	9.44036303132112E-5	7.552290425056896E-4	1	14	9.756777475782285E-4	9606	Homo sapiens	Q92769;Q13547;Q14839	Q92769;Q13547;Q14839	R-HSA-6805650
R-HSA-9682385	FLT3 signaling in disease	3	30	0.0025582	9.44036303132112E-5	7.552290425056896E-4	3	52	0.00362395	9606	Homo sapiens	P01116;P38936	P01116-1;P01116-2;P38936	R-HSA-9703441;R-HSA-9698043;R-HSA-9695853
R-HSA-201556	Signaling by ALK	3	31	0.00264347	1.0395627181991607E-4	8.316501745593285E-4	1	42	0.00292703	9606	Homo sapiens	Q92769;Q13547;O15379	Q92769;Q13547;O15379	R-HSA-9701565
R-HSA-8941326	RUNX2 regulates bone development	3	32	0.00272875	1.1411856192711234E-4	9.129484954168987E-4	4	32	0.00223012	9606	Homo sapiens	P56524;O15379;Q9UBN7	P56524;O15379;Q9UBN7	R-HSA-9008137;R-HSA-8877922;R-HSA-9008389;R-HSA-9008326
R-HSA-9006931	Signaling by Nuclear Receptors	6	272	0.023194337852818284	1.1974164217809502E-4	9.579331374247602E-4	8	193	0.0134504	9606	Homo sapiens	Q13547;O15379;Q9Y618;P01116;O75376	Q13547;O15379;P01116-1;Q9Y618;P01116-2;O75376	R-HSA-9009065;R-HSA-9029517;R-HSA-9632918;R-HSA-9024334;R-HSA-9029566;R-HSA-9632906;R-HSA-9632910;R-HSA-9024326
R-HSA-9006934	Signaling by Receptor Tyrosine Kinases	8	551	0.0469856	1.434033986504879E-4	0.00101684	45	749	0.052198759495435225	9606	Homo sapiens	Q92769;Q13547;P13726;O15379;Q14839;P01116;O75376	Q92769;Q13547;P13726;O15379;P01116-1;Q14839;P01116-2;O75376	R-HSA-8954185;R-HSA-9026891;R-HSA-9032067;R-HSA-8954179;R-HSA-1250463;R-HSA-5654426;R-HSA-5654618;R-HSA-8954182;R-HSA-1306972;R-HSA-9613213;R-HSA-186834;R-HSA-177938;R-HSA-171026;R-HSA-1250498;R-HSA-5654663;R-HSA-5218845;R-HSA-1253319;R-HSA-5654402;R-HSA-1253321;R-HSA-5654413;R-HSA-177945;R-HSA-1250383;R-HSA-1253325;R-HSA-5654600;R-HSA-9621042;R-HSA-5686071;R-HSA-5654647;R-HSA-8851877;R-HSA-90369…
R-HSA-1169092	Activation of RAS in B cells	2	6	5.116398055768739E-4	1.4526250308266597E-4	0.00101684	1	2	1.3938253536831835E-4	9606	Homo sapiens	P01116	P01116-1;P01116-2	R-HSA-1168636
R-HSA-8878159	Transcriptional regulation by RUNX3	4	96	0.00818624	1.7114758880443226E-4	0.00119803	8	47	0.00327549	9606	Homo sapiens	P25440;P56524;P01116;P38936	P25440;P56524;P01116;P38936	R-HSA-8951977;R-HSA-8952058;R-HSA-8878130;R-HSA-8952062;R-HSA-8952081;R-HSA-8952069;R-HSA-8952101;R-HSA-8878186
R-HSA-9029569	NR1H3 & NR1H2 regulate gene expression linked to cholesterol transport and efflux	3	38	0.00324039	1.8884383156914097E-4	0.00132191	2	40	0.00278765	9606	Homo sapiens	O15379;Q9Y618;O75376	O15379;Q9Y618;O75376	R-HSA-9024334;R-HSA-9024326
R-HSA-9634635	Estrogen-stimulated signaling through PRKCZ	2	7	5.969131065063529E-4	1.9735943428822456E-4	0.00138152	3	6	4.18147606104955E-4	9606	Homo sapiens	P01116	P01116-1;P01116-2	R-HSA-9632918;R-HSA-9632906;R-HSA-9632910
R-HSA-6802953	RAS signaling downstream of NF1 loss-of-function variants	2	8	6.821864074358318E-4	2.573076535887786E-4	0.00180115	1	1	6.969126768415918E-5	9606	Homo sapiens	P01116	P01116-1;P01116-2	R-HSA-6802837
R-HSA-112412	SOS-mediated signalling	2	8	6.821864074358318E-4	2.573076535887786E-4	0.00180115	1	2	1.3938253536831835E-4	9606	Homo sapiens	P01116	P01116-1;P01116-2	R-HSA-109817
R-HSA-427389	ERCC6 (CSB) and EHMT2 (G9a) positively regulate rRNA expression	3	44	0.00375202	2.897062037765519E-4	0.00195038	2	4	2.787650707366367E-4	9606	Homo sapiens	Q92769;Q13547;Q14839	Q92769;Q13547;Q14839	R-HSA-427404;R-HSA-427336
R-HSA-9623433	NR1H2 & NR1H3 regulate gene expression to control bile acid homeostasis	2	9	7.674597083653108E-4	3.2506394242715064E-4	0.00195038	2	6	4.18147606104955E-4	9606	Homo sapiens	Q9Y618;O75376	Q9Y618;O75376	R-HSA-9029517;R-HSA-9029566
R-HSA-6802949	Signaling by RAS mutants	3	47	0.00400785	3.510088014742063E-4	0.00200293	9	9	6.272214091574326E-4	9606	Homo sapiens	P01116	P01116-1;P01116;P01116-2	R-HSA-9651280;R-HSA-6802834;R-HSA-6803233;R-HSA-6802926;R-HSA-6802925;R-HSA-6802924;R-HSA-6802908;R-HSA-6802922;R-HSA-6803240
R-HSA-6802955	Paradoxical activation of RAF signaling by kinase inactive BRAF	3	47	0.00400785	3.510088014742063E-4	0.00200293	7	7	4.8783887378911424E-4	9606	Homo sapiens	P01116	P01116-1;P01116;P01116-2	R-HSA-6802918;R-HSA-8936731;R-HSA-6803234;R-HSA-6802943;R-HSA-6802942;R-HSA-6802941;R-HSA-6802937
R-HSA-9649948	Signaling downstream of RAS mutants	3	47	0.00400785	3.510088014742063E-4	0.00200293	7	7	4.8783887378911424E-4	9606	Homo sapiens	P01116	P01116-1;P01116;P01116-2	R-HSA-6803233;R-HSA-6802926;R-HSA-6802925;R-HSA-6802924;R-HSA-6802908;R-HSA-6802922;R-HSA-6803240
R-HSA-6802946	Signaling by moderate kinase activity BRAF mutants	3	47	0.00400785	3.510088014742063E-4	0.00200293	7	7	4.8783887378911424E-4	9606	Homo sapiens	P01116	P01116-1;P01116;P01116-2	R-HSA-6802919;R-HSA-6802916;R-HSA-6802915;R-HSA-6802914;R-HSA-6803230;R-HSA-8936676;R-HSA-6802921
R-HSA-73762	RNA Polymerase I Transcription Initiation	3	47	0.00400785	3.510088014742063E-4	0.00200293	1	6	4.18147606104955E-4	9606	Homo sapiens	Q92769;Q13547;Q14839	Q92769;Q13547;Q14839	R-HSA-73739
R-HSA-187037	Signaling by NTRK1 (TRKA)	4	117	0.00997698	3.6174196550176063E-4	0.00200293	8	102	0.00710851	9606	Homo sapiens	P13726;Q14839;P01116	P13726;P01116-1;Q14839;P01116-2	R-HSA-171026;R-HSA-9621042;R-HSA-5686071;R-HSA-9613219;R-HSA-9612534;R-HSA-9613476;R-HSA-170986;R-HSA-9613213
R-HSA-9024446	NR1H2 and NR1H3-mediated signaling	3	48	0.00409312	3.7315547501381996E-4	0.00200293	4	60	0.00418148	9606	Homo sapiens	O15379;Q9Y618;O75376	O15379;Q9Y618;O75376	R-HSA-9029517;R-HSA-9024334;R-HSA-9029566;R-HSA-9024326
R-HSA-9711123	Cellular response to chemical stress	5	216	0.018419	3.777657025668679E-4	0.00200293	3	166	0.011568750435570423	9606	Homo sapiens	O15379;Q9Y618;P38936;O75376;P49841	O15379;Q9Y618;P38936;O75376;P49841	R-HSA-400143;R-HSA-9762094;R-HSA-8932327
R-HSA-9034864	Activated NTRK3 signals through RAS	2	10	8.527330092947898E-4	4.0058525404185197E-4	0.00200293	1	4	2.787650707366367E-4	9606	Homo sapiens	P01116	P01116-1;P01116-2	R-HSA-9036970
R-HSA-2179392	EGFR Transactivation by Gastrin	2	10	8.527330092947898E-4	4.0058525404185197E-4	0.00200293	1	6	4.18147606104955E-4	9606	Homo sapiens	P01116	P01116-1;P01116-2	R-HSA-2179407
R-HSA-2173793	Transcriptional activity of SMAD2/SMAD3:SMAD4 heterotrimer	3	51	0.00434894	4.4494057154320643E-4	0.0022247	5	51	0.00355426	9606	Homo sapiens	Q13547;Q9Y618;O75376	Q13547;Q9Y618;O75376	R-HSA-2186741;R-HSA-2186747;R-HSA-2106586;R-HSA-173481;R-HSA-2186607
R-HSA-9026519	Activated NTRK2 signals through RAS	2	11	9.380063102242688E-4	4.838287128807739E-4	0.00241914	1	4	2.787650707366367E-4	9606	Homo sapiens	P01116	P01116-1;P01116-2	R-HSA-9026891
R-HSA-8851805	MET activates RAS signaling	2	12	0.00102328	5.747516140167663E-4	0.00287376	3	10	6.969126768415917E-4	9606	Homo sapiens	P01116	P01116-1;P01116-2	R-HSA-8851877;R-HSA-8851827;R-HSA-8851899
R-HSA-2428933	SHC-related events triggered by IGF1R	2	12	0.00102328	5.747516140167663E-4	0.00287376	1	5	3.4845633842079586E-4	9606	Homo sapiens	P01116	P01116-1;P01116-2	R-HSA-5686318
R-HSA-9028731	Activated NTRK2 signals through FRS2 and FRS3	2	12	0.00102328	5.747516140167663E-4	0.00287376	1	7	4.8783887378911424E-4	9606	Homo sapiens	P01116	P01116-1;P01116-2	R-HSA-9032067
R-HSA-9634285	Constitutive Signaling by Overexpressed ERBB2	2	12	0.00102328	5.747516140167663E-4	0.00287376	1	8	5.575301414732734E-4	9606	Homo sapiens	P01116	P01116-1;P01116-2	R-HSA-9634418
R-HSA-5655291	Signaling by FGFR4 in disease	2	12	0.00102328	5.747516140167663E-4	0.00287376	1	15	0.00104537	9606	Homo sapiens	P01116	P01116-1;P01116-2	R-HSA-5655347
R-HSA-9673770	Signaling by PDGFRA extracellular domain mutants	2	13	0.00110855	6.733114225635495E-4	0.00311786	1	7	4.8783887378911424E-4	9606	Homo sapiens	P01116	P01116-1;P01116-2	R-HSA-9672163
R-HSA-9673767	Signaling by PDGFRA transmembrane, juxtamembrane and kinase domain mutants	2	13	0.00110855	6.733114225635495E-4	0.00311786	1	7	4.8783887378911424E-4	9606	Homo sapiens	P01116	P01116-1;P01116-2	R-HSA-9672170
R-HSA-166520	Signaling by NTRKs	4	139	0.011852988829197579	6.889791017752334E-4	0.00311786	11	164	0.011429367900202105	9606	Homo sapiens	P13726;Q14839;P01116	P13726;P01116-1;Q14839;P01116-2	R-HSA-171026;R-HSA-9621042;R-HSA-5686071;R-HSA-9613219;R-HSA-9026891;R-HSA-9036970;R-HSA-9612534;R-HSA-9613476;R-HSA-170986;R-HSA-9032067;R-HSA-9613213
R-HSA-171007	p38MAPK events	2	14	0.00119383	7.794657730958443E-4	0.00311786	2	5	3.4845633842079586E-4	9606	Homo sapiens	P01116	P01116-1;P01116-2	R-HSA-171026;R-HSA-170986
R-HSA-179812	GRB2 events in EGFR signaling	2	14	0.00119383	7.794657730958443E-4	0.00311786	1	3	2.090738030524775E-4	9606	Homo sapiens	P01116	P01116-1;P01116-2	R-HSA-177938
R-HSA-198323	AKT phosphorylates targets in the cytosol	2	14	0.00119383	7.794657730958443E-4	0.00311786	2	9	6.272214091574326E-4	9606	Homo sapiens	P38936;P49841	P38936;P49841	R-HSA-198371;R-HSA-198613
R-HSA-4551638	SUMOylation of chromatin organization proteins	3	62	0.00528695	7.822234501746461E-4	0.00312889	4	15	0.00104537	9606	Homo sapiens	P56524;Q92769;Q13547	P56524;Q92769;Q13547	R-HSA-4615987;R-HSA-4615872;R-HSA-4615889;R-HSA-4616015
R-HSA-1236394	Signaling by ERBB4	3	62	0.00528695	7.822234501746461E-4	0.00312889	7	52	0.00362395	9606	Homo sapiens	P01116;O75376	P01116-1;P01116-2;O75376	R-HSA-8954185;R-HSA-1253319;R-HSA-1253321;R-HSA-8954179;R-HSA-1250383;R-HSA-8954182;R-HSA-1253325
R-HSA-9707564	Cytoprotection by HMOX1	3	63	0.00537222	8.190680361598313E-4	0.00327627	1	17	0.00118475	9606	Homo sapiens	O15379;Q9Y618;O75376	O15379;Q9Y618;O75376	R-HSA-400143
R-HSA-180336	SHC1 events in EGFR signaling	2	15	0.0012791	8.931724690695031E-4	0.00357269	1	4	2.787650707366367E-4	9606	Homo sapiens	P01116	P01116-1;P01116-2	R-HSA-177945
R-HSA-8849471	PTK6 Regulates RHO GTPases, RAS GTPase and MAP kinases	2	15	0.0012791	8.931724690695031E-4	0.00357269	2	13	9.059864798940693E-4	9606	Homo sapiens	P01116	P01116-1;P01116-2	R-HSA-8981353;R-HSA-8981355
R-HSA-9027284	Erythropoietin activates RAS	2	15	0.0012791	8.931724690695031E-4	0.00357269	1	8	5.575301414732734E-4	9606	Homo sapiens	P01116	P01116-1;P01116-2	R-HSA-9029158
R-HSA-9614085	FOXO-mediated transcription	3	66	0.00562804	9.361774981201387E-4	0.00374471	3	85	0.00592376	9606	Homo sapiens	Q92769;Q13547;P38936	Q92769;Q13547;P38936	R-HSA-6803411;R-HSA-9625124;R-HSA-9625101
R-HSA-5637812	Signaling by EGFRvIII in Cancer	2	16	0.00136437	0.00101439	0.00405756	2	18	0.00125444	9606	Homo sapiens	P01116	P01116-1;P01116-2	R-HSA-5637808;R-HSA-5637806
R-HSA-5637810	Constitutive Signaling by EGFRvIII	2	16	0.00136437	0.00101439	0.00405756	2	18	0.00125444	9606	Homo sapiens	P01116	P01116-1;P01116-2	R-HSA-5637808;R-HSA-5637806
R-HSA-212165	Epigenetic regulation of gene expression	4	156	0.0133026	0.00105579	0.00422316	6	63	0.00439055	9606	Homo sapiens	Q92769;Q13547;Q14839;P49841	Q92769;Q13547;Q14839;P49841	R-HSA-5250947;R-HSA-427409;R-HSA-427404;R-HSA-5227490;R-HSA-433672;R-HSA-427336
R-HSA-1250347	SHC1 events in ERBB4 signaling	2	17	0.00144965	0.00114307	0.00426805	1	4	2.787650707366367E-4	9606	Homo sapiens	P01116	P01116-1;P01116-2	R-HSA-1250383
R-HSA-9665348	Signaling by ERBB2 ECD mutants	2	17	0.00144965	0.00114307	0.00426805	2	15	0.00104537	9606	Homo sapiens	P01116	P01116-1;P01116-2	R-HSA-9665408;R-HSA-9665404
R-HSA-9679191	Potential therapeutics for SARS	4	164	0.013984821352434553	0.00126872	0.00426805	2	36	0.00250889	9606	Homo sapiens	O60885;Q92769;Q13547;Q14839	O60885;Q92769;Q13547;Q14839	R-HSA-9679787;R-HSA-9680408
R-HSA-9022699	MECP2 regulates neuronal receptors and channels	2	18	0.00153492	0.00127919	0.00426805	4	26	0.00181197	9606	Homo sapiens	Q92769;Q13547	Q92769;Q13547	R-HSA-9022365;R-HSA-9017921;R-HSA-9017954;R-HSA-9022359
R-HSA-1963640	GRB2 events in ERBB2 signaling	2	19	0.00162019	0.00142268	0.00426805	2	4	2.787650707366367E-4	9606	Homo sapiens	P01116	P01116-1;P01116-2	R-HSA-1250498;R-HSA-1306972
R-HSA-881907	Gastrin-CREB signalling pathway via PKC and MAPK	2	19	0.00162019	0.00142268	0.00426805	1	9	6.272214091574326E-4	9606	Homo sapiens	P01116	P01116-1;P01116-2	R-HSA-2179407
R-HSA-210993	Tie2 Signaling	2	19	0.00162019	0.00142268	0.00426805	1	14	9.756777475782285E-4	9606	Homo sapiens	P01116	P01116-1;P01116-2	R-HSA-210977
R-HSA-9034015	Signaling by NTRK3 (TRKC)	2	19	0.00162019	0.00142268	0.00426805	1	19	0.00132413	9606	Homo sapiens	P01116	P01116-1;P01116-2	R-HSA-9036970
R-HSA-73854	RNA Polymerase I Promoter Clearance	3	78	0.00665132	0.00150913	0.0045274	1	10	6.969126768415917E-4	9606	Homo sapiens	Q92769;Q13547;Q14839	Q92769;Q13547;Q14839	R-HSA-73739
R-HSA-73864	RNA Polymerase I Transcription	3	79	0.00673659	0.00156484	0.00469451	1	14	9.756777475782285E-4	9606	Homo sapiens	Q92769;Q13547;Q14839	Q92769;Q13547;Q14839	R-HSA-73739
R-HSA-5637815	Signaling by Ligand-Responsive EGFR Variants in Cancer	2	20	0.00170547	0.00157353	0.00472058	2	23	0.0016029	9606	Homo sapiens	P01116	P01116-1;P01116-2	R-HSA-1225957;R-HSA-1225951
R-HSA-1236382	Constitutive Signaling by Ligand-Responsive EGFR Cancer Variants	2	20	0.00170547	0.00157353	0.00472058	2	23	0.0016029	9606	Homo sapiens	P01116	P01116-1;P01116-2	R-HSA-1225957;R-HSA-1225951
R-HSA-5218921	VEGFR2 mediated cell proliferation	2	20	0.00170547	0.00157353	0.00472058	1	12	8.3629521220991E-4	9606	Homo sapiens	P01116	P01116-1;P01116-2	R-HSA-5218845
R-HSA-442982	Ras activation upon Ca2+ influx through NMDA receptor	2	21	0.00179074	0.00173167	0.00519501	1	2	1.3938253536831835E-4	9606	Homo sapiens	P01116	P01116-1;P01116-2	R-HSA-442732
R-HSA-167044	Signalling to RAS	2	21	0.00179074	0.00173167	0.00519501	3	10	6.969126768415917E-4	9606	Homo sapiens	P01116	P01116-1;P01116-2	R-HSA-171026;R-HSA-5686071;R-HSA-170986
R-HSA-5654704	SHC-mediated cascade:FGFR3	2	21	0.00179074	0.00173167	0.00519501	1	4	2.787650707366367E-4	9606	Homo sapiens	P01116	P01116-1;P01116-2	R-HSA-5654647
R-HSA-9671555	Signaling by PDGFR in disease	2	21	0.00179074	0.00173167	0.00519501	2	24	0.00167259	9606	Homo sapiens	P01116	P01116-1;P01116-2	R-HSA-9672163;R-HSA-9672170
R-HSA-6802957	Oncogenic MAPK signaling	3	84	0.00716296	0.00186271	0.00558812	32	46	0.0032058	9606	Homo sapiens	P01116	P01116-1;P01116;P01116-2	R-HSA-9656211;R-HSA-6802919;R-HSA-6802918;R-HSA-9656209;R-HSA-9651280;R-HSA-6802916;R-HSA-9656215;R-HSA-6802915;R-HSA-9656214;R-HSA-6802914;R-HSA-6803234;R-HSA-9656213;R-HSA-6803233;R-HSA-9656212;R-HSA-6802912;R-HSA-6802926;R-HSA-6802925;R-HSA-6802924;R-HSA-6802922;R-HSA-6802921;R-HSA-6803240;R-HSA-6802934;R-HSA-8936731;R-HSA-6802943;R-HSA-6802942;R-HSA-6802941;R-HSA-6802937;R-HSA-8936676;R-HSA-6…
R-HSA-381340	Transcriptional regulation of white adipocyte differentiation	3	84	0.00716296	0.00186271	0.00558812	4	19	0.00132413	9606	Homo sapiens	O15379;Q9Y618;O75376	O15379;Q9Y618;O75376	R-HSA-9732629;R-HSA-381309;R-HSA-1183032;R-HSA-381290
R-HSA-5621575	CD209 (DC-SIGN) signaling	2	22	0.00187601	0.00189708	0.00569123	4	11	7.666039445257509E-4	9606	Homo sapiens	P01116	P01116-1;P01116-2	R-HSA-5621573;R-HSA-5624486;R-HSA-5624492;R-HSA-5624494
R-HSA-5654719	SHC-mediated cascade:FGFR4	2	22	0.00187601	0.00189708	0.00569123	1	4	2.787650707366367E-4	9606	Homo sapiens	P01116	P01116-1;P01116-2	R-HSA-5654426
R-HSA-5654706	FRS-mediated FGFR3 signaling	2	22	0.00187601	0.00189708	0.00569123	2	9	6.272214091574326E-4	9606	Homo sapiens	P01116	P01116-1;P01116-2	R-HSA-8941628;R-HSA-5654413
R-HSA-9670439	Signaling by phosphorylated juxtamembrane, extracellular and kinase domain KIT mutants	2	22	0.00187601	0.00189708	0.00569123	1	11	7.666039445257509E-4	9606	Homo sapiens	P01116	P01116-1;P01116-2	R-HSA-9670436
R-HSA-9669938	Signaling by KIT in disease	2	22	0.00187601	0.00189708	0.00569123	1	26	0.00181197	9606	Homo sapiens	P01116	P01116-1;P01116-2	R-HSA-9670436
R-HSA-5654712	FRS-mediated FGFR4 signaling	2	23	0.00196129	0.0020697	0.00620911	2	9	6.272214091574326E-4	9606	Homo sapiens	P01116	P01116-1;P01116-2	R-HSA-5654663;R-HSA-8941613
R-HSA-5654688	SHC-mediated cascade:FGFR1	2	25	0.00213183	0.00243646	0.00650966	1	4	2.787650707366367E-4	9606	Homo sapiens	P01116	P01116-1;P01116-2	R-HSA-5654600
R-HSA-8940973	RUNX2 regulates osteoblast differentiation	2	25	0.00213183	0.00243646	0.00650966	3	24	0.00167259	9606	Homo sapiens	O15379;Q9UBN7	O15379;Q9UBN7	R-HSA-9008137;R-HSA-8877922;R-HSA-9008389
R-HSA-5655332	Signaling by FGFR3 in disease	2	25	0.00213183	0.00243646	0.00650966	1	21	0.00146352	9606	Homo sapiens	P01116	P01116-1;P01116-2	R-HSA-5655277
R-HSA-170834	Signaling by TGF-beta Receptor Complex	3	94	0.00801569	0.00255936	0.00650966	5	100	0.00696913	9606	Homo sapiens	Q13547;Q9Y618;O75376	Q13547;Q9Y618;O75376	R-HSA-2186741;R-HSA-2186747;R-HSA-2106586;R-HSA-173481;R-HSA-2186607
R-HSA-5654693	FRS-mediated FGFR1 signaling	2	26	0.00221711	0.0026305	0.00650966	2	9	6.272214091574326E-4	9606	Homo sapiens	P01116	P01116-1;P01116-2	R-HSA-5654392;R-HSA-8941623
R-HSA-9665686	Signaling by ERBB2 TMD/JMD mutants	2	26	0.00221711	0.0026305	0.00650966	2	13	9.059864798940693E-4	9606	Homo sapiens	P01116	P01116-1;P01116-2	R-HSA-9665700;R-HSA-9665707
R-HSA-5674400	Constitutive Signaling by AKT1 E17K in Cancer	2	26	0.00221711	0.0026305	0.00650966	2	18	0.00125444	9606	Homo sapiens	P38936;P49841	P38936;P49841	R-HSA-2399969;R-HSA-2399966
R-HSA-1643713	Signaling by EGFR in Cancer	2	26	0.00221711	0.0026305	0.00650966	4	42	0.00292703	9606	Homo sapiens	P01116	P01116-1;P01116-2	R-HSA-5637808;R-HSA-1225957;R-HSA-5637806;R-HSA-1225951
R-HSA-9006335	Signaling by Erythropoietin	2	26	0.00221711	0.0026305	0.00650966	1	25	0.00174228	9606	Homo sapiens	P01116	P01116-1;P01116-2	R-HSA-9029158
R-HSA-9006115	Signaling by NTRK2 (TRKB)	2	27	0.00230238	0.0028316	0.00650966	2	38	0.00264827	9606	Homo sapiens	P01116	P01116-1;P01116-2	R-HSA-9026891;R-HSA-9032067
R-HSA-193704	p75 NTR receptor-mediated signalling	3	99	0.00844206	0.00296058	0.00650966	1	50	0.00348456	9606	Homo sapiens	Q92769;Q13547;O15379	Q92769;Q13547;O15379	R-HSA-205056
R-HSA-5654699	SHC-mediated cascade:FGFR2	2	28	0.00238765	0.00303973	0.00650966	1	4	2.787650707366367E-4	9606	Homo sapiens	P01116	P01116-1;P01116-2	R-HSA-5654402
R-HSA-1250196	SHC1 events in ERBB2 signaling	2	28	0.00238765	0.00303973	0.00650966	1	6	4.18147606104955E-4	9606	Homo sapiens	P01116	P01116-1;P01116-2	R-HSA-1250463
R-HSA-5654708	Downstream signaling of activated FGFR3	2	28	0.00238765	0.00303973	0.00650966	3	23	0.0016029	9606	Homo sapiens	P01116	P01116-1;P01116-2	R-HSA-5654647;R-HSA-8941628;R-HSA-5654413
R-HSA-5654700	FRS-mediated FGFR2 signaling	2	29	0.00247293	0.00325483	0.00650966	2	9	6.272214091574326E-4	9606	Homo sapiens	P01116	P01116-1;P01116-2	R-HSA-8941618;R-HSA-5654618
R-HSA-442742	CREB1 phosphorylation through NMDA receptor-mediated activation of RAS signaling	2	29	0.00247293	0.00325483	0.00650966	1	7	4.8783887378911424E-4	9606	Homo sapiens	P01116	P01116-1;P01116-2	R-HSA-442732
R-HSA-5654716	Downstream signaling of activated FGFR4	2	29	0.00247293	0.00325483	0.00650966	3	23	0.0016029	9606	Homo sapiens	P01116	P01116-1;P01116-2	R-HSA-5654663;R-HSA-8941613;R-HSA-5654426
R-HSA-9664565	Signaling by ERBB2 KD Mutants	2	29	0.00247293	0.00325483	0.00650966	2	17	0.00118475	9606	Homo sapiens	P01116	P01116-1;P01116-2	R-HSA-9665009;R-HSA-9664991
R-HSA-499943	Interconversion of nucleotide di- and triphosphates	2	30	0.0025582	0.00347687	0.00695374	4	33	0.00229981	9606	Homo sapiens	P54819;P22392	P54819;P22392	R-HSA-110145;R-HSA-110144;R-HSA-482621;R-HSA-482619
R-HSA-1227990	Signaling by ERBB2 in Cancer	2	30	0.0025582	0.00347687	0.00695374	7	62	0.00432086	9606	Homo sapiens	P01116	P01116-1;P01116-2	R-HSA-9634418;R-HSA-9665009;R-HSA-9665408;R-HSA-9665700;R-HSA-9665707;R-HSA-9664991;R-HSA-9665404
R-HSA-9615017	FOXO-mediated transcription of oxidative stress, metabolic and neuronal genes	2	30	0.0025582	0.00347687	0.00695374	2	34	0.0023695	9606	Homo sapiens	Q92769;Q13547	Q92769;Q13547	R-HSA-9625124;R-HSA-9625101
R-HSA-2424491	DAP12 signaling	2	30	0.0025582	0.00347687	0.00695374	1	17	0.00118475	9606	Homo sapiens	P01116	P01116-1;P01116-2	R-HSA-2424477
R-HSA-4090294	SUMOylation of intracellular receptors	2	31	0.00264347	0.00370581	0.00741162	3	25	0.00174228	9606	Homo sapiens	P56524;P11473	P56524;P11473	R-HSA-4546387;R-HSA-4720446;R-HSA-4720432
R-HSA-186763	Downstream signal transduction	2	31	0.00264347	0.00370581	0.00741162	1	16	0.00111506	9606	Homo sapiens	P01116	P01116-1;P01116-2	R-HSA-186834
R-HSA-5673000	RAF activation	2	35	0.00298457	0.00468979	0.00937957	4	12	8.3629521220991E-4	9606	Homo sapiens	P01116	P01116-1;P01116-2	R-HSA-5672950;R-HSA-5672966;R-HSA-9653108;R-HSA-5672969
R-HSA-5654696	Downstream signaling of activated FGFR2	2	35	0.00298457	0.00468979	0.00937957	3	23	0.0016029	9606	Homo sapiens	P01116	P01116-1;P01116-2	R-HSA-5654402;R-HSA-8941618;R-HSA-5654618
R-HSA-5654687	Downstream signaling of activated FGFR1	2	35	0.00298457	0.00468979	0.00937957	3	24	0.00167259	9606	Homo sapiens	P01116	P01116-1;P01116-2	R-HSA-5654392;R-HSA-5654600;R-HSA-8941623
R-HSA-1989781	PPARA activates gene expression	3	118	0.0100623	0.00482926	0.00965852	2	41	0.00285734	9606	Homo sapiens	O15379;Q9Y618;O75376	O15379;Q9Y618;O75376	R-HSA-1368065;R-HSA-1989765
R-HSA-187687	Signalling to ERKs	2	36	0.00306984	0.00495264	0.00990528	3	32	0.00223012	9606	Homo sapiens	P01116	P01116-1;P01116-2	R-HSA-171026;R-HSA-5686071;R-HSA-170986
R-HSA-400206	Regulation of lipid metabolism by PPARalpha	3	120	0.010232796111537478	0.00505907	0.010118135831192143	5	45	0.00313611	9606	Homo sapiens	O15379;Q9Y618;O75376	O15379;Q9Y618;O75376	R-HSA-400183;R-HSA-1368065;R-HSA-400143;R-HSA-1989765;R-HSA-9734475
R-HSA-6802948	Signaling by high-kinase activity BRAF mutants	2	37	0.00315511	0.00522216	0.010444312266510769	1	6	4.18147606104955E-4	9606	Homo sapiens	P01116	P01116-1;P01116-2	R-HSA-6802912
R-HSA-9006936	Signaling by TGFB family members	3	124	0.010573889315255394	0.00553831	0.0110766	5	125	0.00871141	9606	Homo sapiens	Q13547;Q9Y618;O75376	Q13547;Q9Y618;O75376	R-HSA-2186741;R-HSA-2186747;R-HSA-2106586;R-HSA-173481;R-HSA-2186607
R-HSA-9031628	NGF-stimulated transcription	2	39	0.00332566	0.00578103	0.0115621	5	37	0.00257858	9606	Homo sapiens	P13726;Q14839	P13726;Q14839	R-HSA-9621042;R-HSA-9613219;R-HSA-9612534;R-HSA-9613476;R-HSA-9613213
R-HSA-9607240	FLT3 Signaling	2	39	0.00332566	0.00578103	0.0115621	1	43	0.00299672	9606	Homo sapiens	P01116	P01116-1;P01116-2	R-HSA-9607304
R-HSA-5674135	MAP2K and MAPK activation	2	41	0.00349621	0.00636611	0.012732227549361319	8	12	8.3629521220991E-4	9606	Homo sapiens	P01116	P01116-1;P01116-2	R-HSA-9657603;R-HSA-5672980;R-HSA-5672978;R-HSA-9657606;R-HSA-5672972;R-HSA-5672973;R-HSA-9657608;R-HSA-9657599
R-HSA-5655302	Signaling by FGFR1 in disease	2	41	0.00349621	0.00636611	0.012732227549361319	1	35	0.00243919	9606	Homo sapiens	P01116	P01116-1;P01116-2	R-HSA-5655326
R-HSA-9656223	Signaling by RAF1 mutants	2	42	0.00358148	0.00666838	0.013336770037904122	6	7	4.8783887378911424E-4	9606	Homo sapiens	P01116	P01116-1;P01116-2	R-HSA-9656211;R-HSA-9656209;R-HSA-9656215;R-HSA-9656214;R-HSA-9656213;R-HSA-9656212
R-HSA-5654743	Signaling by FGFR4	2	43	0.00366675	0.00697709	0.0139542	3	41	0.00285734	9606	Homo sapiens	P01116	P01116-1;P01116-2	R-HSA-5654663;R-HSA-8941613;R-HSA-5654426
R-HSA-5654741	Signaling by FGFR3	2	43	0.00366675	0.00697709	0.0139542	3	43	0.00299672	9606	Homo sapiens	P01116	P01116-1;P01116-2	R-HSA-5654647;R-HSA-8941628;R-HSA-5654413
R-HSA-5675221	Negative regulation of MAPK pathway	2	44	0.00375202	0.0072922	0.014584402596519164	5	17	0.00118475	9606	Homo sapiens	P01116	P01116-1;P01116-2	R-HSA-5674022;R-HSA-5675431;R-HSA-5674018;R-HSA-5675417;R-HSA-5675433
R-HSA-1433557	Signaling by SCF-KIT	2	45	0.0038373	0.00761367	0.015227342798766141	1	39	0.00271796	9606	Homo sapiens	P01116	P01116-1;P01116-2	R-HSA-1433471
R-HSA-2172127	DAP12 interactions	2	46	0.00392257	0.00794147	0.015882932877743228	1	33	0.00229981	9606	Homo sapiens	P01116	P01116-1;P01116-2	R-HSA-2424477
R-HSA-1266738	Developmental Biology	9	1255	0.10701799266649611	0.00798322	0.015966437688377688	16	779	0.0542895	9606	Homo sapiens	Q92769;O15379;Q9Y618;Q06710;P01116;P38936;O75376;P49841	Q92769;O15379;P01116-1;Q9Y618;Q06710;P01116-2;P38936;O75376;P49841	R-HSA-9732629;R-HSA-9761173;R-HSA-9830356;R-HSA-5617431;R-HSA-9613648;R-HSA-399951;R-HSA-1183032;R-HSA-9624668;R-HSA-381290;R-HSA-5617862;R-HSA-392054;R-HSA-5617859;R-HSA-381309;R-HSA-5617452;R-HSA-5617896;R-HSA-9613644
R-HSA-9707616	Heme signaling	2	47	0.00400785	0.00827555	0.0165511	10	25	0.00174228	9606	Homo sapiens	O15379;O75376	O15379;O75376	R-HSA-400342;R-HSA-1368069;R-HSA-5663271;R-HSA-1368119;R-HSA-1368065;R-HSA-5663265;R-HSA-1368140;R-HSA-5663245;R-HSA-549475;R-HSA-5663258
R-HSA-9649913	RAS GTPase cycle mutants	1	3	2.5581990278843696E-4	0.00866126	0.017322525390198296	2	2	1.3938253536831835E-4	9606	Homo sapiens	P01116	P01116	R-HSA-9651280;R-HSA-6802834
R-HSA-9753510	Signaling by RAS GAP mutants	1	3	2.5581990278843696E-4	0.00866126	0.017322525390198296	1	1	6.969126768415918E-5	9606	Homo sapiens	P01116	P01116	R-HSA-9651280
R-HSA-9753512	Signaling by RAS GTPase mutants	1	3	2.5581990278843696E-4	0.00866126	0.017322525390198296	1	1	6.969126768415918E-5	9606	Homo sapiens	P01116	P01116	R-HSA-6802834
R-HSA-9020265	Biosynthesis of aspirin-triggered D-series resolvins	1	3	2.5581990278843696E-4	0.00866126	0.017322525390198296	2	7	4.8783887378911424E-4	9606	Homo sapiens	P09960	P09960	R-HSA-9020252;R-HSA-9020270
R-HSA-5655253	Signaling by FGFR2 in disease	2	49	0.00417839	0.00896243	0.017924862126321717	1	28	0.00195136	9606	Homo sapiens	P01116	P01116-1;P01116-2	R-HSA-5655241
R-HSA-9824446	Viral Infection Pathways	8	1057	0.0901339	0.00933506	0.018670109151784686	6	743	0.051780611889330266	9606	Homo sapiens	O60885;Q92769;Q13547;O15379;Q9Y618;Q14839;O75376;P49841	O60885;Q92769;Q13547;O15379;Q9Y618;Q14839;O75376;P49841	R-HSA-9614816;R-HSA-9683664;R-HSA-9729260;R-HSA-9679787;R-HSA-9680408;R-HSA-9687724
R-HSA-5633007	Regulation of TP53 Activity	3	160	0.013643728148716637	0.011086291617291022	0.018740535630813793	1	98	0.00682974	9606	Homo sapiens	Q92769;Q13547;Q14839	Q92769;Q13547;Q14839	R-HSA-6805650
R-HSA-112399	IRS-mediated signalling	2	55	0.00469003	0.011170174044904613	0.018740535630813793	1	9	6.272214091574326E-4	9606	Homo sapiens	P01116	P01116-1;P01116-2	R-HSA-109817
R-HSA-177929	Signaling by EGFR	2	55	0.00469003	0.011170174044904613	0.018740535630813793	2	50	0.00348456	9606	Homo sapiens	P01116	P01116-1;P01116-2	R-HSA-177938;R-HSA-177945
R-HSA-73887	Death Receptor Signaling	3	161	0.013729001449646117	0.011273346309799592	0.018740535630813793	1	119	0.00829326	9606	Homo sapiens	Q92769;Q13547;O15379	Q92769;Q13547;O15379	R-HSA-205056
R-HSA-9022538	Loss of MECP2 binding ability to 5mC-DNA	1	4	3.410932037179159E-4	0.011532136465250975	0.018740535630813793	1	2	1.3938253536831835E-4	9606	Homo sapiens	Q13547	Q13547	R-HSA-9023461
R-HSA-9018681	Biosynthesis of protectins	1	4	3.410932037179159E-4	0.011532136465250975	0.018740535630813793	2	5	3.4845633842079586E-4	9606	Homo sapiens	P09960	P09960	R-HSA-9024890;R-HSA-9020257
R-HSA-9018676	Biosynthesis of D-series resolvins	1	4	3.410932037179159E-4	0.011532136465250975	0.018740535630813793	2	8	5.575301414732734E-4	9606	Homo sapiens	P09960	P09960	R-HSA-9020253;R-HSA-9020258
R-HSA-69895	Transcriptional activation of cell cycle inhibitor p21	1	4	3.410932037179159E-4	0.011532136465250975	0.018740535630813793	1	5	3.4845633842079586E-4	9606	Homo sapiens	P38936	P38936	R-HSA-6803411
R-HSA-69560	Transcriptional activation of p53 responsive genes	1	4	3.410932037179159E-4	0.011532136465250975	0.018740535630813793	1	5	3.4845633842079586E-4	9606	Homo sapiens	P38936	P38936	R-HSA-6803411
R-HSA-9023661	Biosynthesis of E-series 18(R)-resolvins	1	4	3.410932037179159E-4	0.011532136465250975	0.018740535630813793	1	5	3.4845633842079586E-4	9606	Homo sapiens	P09960	P09960	R-HSA-9018877
R-HSA-1227986	Signaling by ERBB2	2	56	0.0047753	0.011559203342151214	0.018740535630813793	3	46	0.0032058	9606	Homo sapiens	P01116	P01116-1;P01116-2	R-HSA-1250498;R-HSA-1250463;R-HSA-1306972
R-HSA-5654736	Signaling by FGFR1	2	56	0.0047753	0.011559203342151214	0.018740535630813793	3	48	0.00334518	9606	Homo sapiens	P01116	P01116-1;P01116-2	R-HSA-5654392;R-HSA-5654600;R-HSA-8941623
R-HSA-2151201	Transcriptional activation of mitochondrial biogenesis	2	57	0.00486058	0.011954157817612665	0.018740535630813793	1	32	0.00223012	9606	Homo sapiens	O15379;O75376	O15379;O75376	R-HSA-1368140
R-HSA-8848021	Signaling by PTK6	2	58	0.00494585	0.012355002013256122	0.018740535630813793	2	53	0.00369364	9606	Homo sapiens	P01116	P01116-1;P01116-2	R-HSA-8981353;R-HSA-8981355
R-HSA-9006927	Signaling by Non-Receptor Tyrosine Kinases	2	58	0.00494585	0.012355002013256122	0.018740535630813793	2	53	0.00369364	9606	Homo sapiens	P01116	P01116-1;P01116-2	R-HSA-8981353;R-HSA-8981355
R-HSA-2428928	IRS-related events triggered by IGF1R	2	59	0.00503113	0.0127617	0.018740535630813793	1	12	8.3629521220991E-4	9606	Homo sapiens	P01116	P01116-1;P01116-2	R-HSA-109817
R-HSA-186797	Signaling by PDGF	2	60	0.0051164	0.013174218457928322	0.018740535630813793	1	31	0.00216043	9606	Homo sapiens	P01116	P01116-1;P01116-2	R-HSA-186834
R-HSA-198725	Nuclear Events (kinase and transcription factor activation)	2	61	0.00520167	0.013592520514350226	0.018740535630813793	5	48	0.00334518	9606	Homo sapiens	P13726;Q14839	P13726;Q14839	R-HSA-9621042;R-HSA-9613219;R-HSA-9612534;R-HSA-9613476;R-HSA-9613213
R-HSA-74751	Insulin receptor signalling cascade	2	61	0.00520167	0.013592520514350226	0.018740535630813793	2	25	0.00174228	9606	Homo sapiens	P01116	P01116-1;P01116-2	R-HSA-109817;R-HSA-109807
R-HSA-2428924	IGF1R signaling cascade	2	62	0.00528695	0.0140166	0.018740535630813793	2	17	0.00118475	9606	Homo sapiens	P01116	P01116-1;P01116-2	R-HSA-109817;R-HSA-5686318
R-HSA-140834	Extrinsic Pathway of Fibrin Clot Formation	1	5	4.263665046473949E-4	0.014394940149784041	0.018740535630813793	7	8	5.575301414732734E-4	9606	Homo sapiens	P13726	P13726	R-HSA-140736;R-HSA-140823;R-HSA-140825;R-HSA-140777;R-HSA-140761;R-HSA-140783;R-HSA-140748
R-HSA-8866911	TFAP2 (AP-2) family regulates transcription of cell cycle factors	1	5	4.263665046473949E-4	0.014394940149784041	0.018740535630813793	1	4	2.787650707366367E-4	9606	Homo sapiens	P38936	P38936	R-HSA-8865256
R-HSA-9018896	Biosynthesis of E-series 18(S)-resolvins	1	5	4.263665046473949E-4	0.014394940149784041	0.018740535630813793	1	6	4.18147606104955E-4	9606	Homo sapiens	P09960	P09960	R-HSA-9018862
R-HSA-2404192	Signaling by Type 1 Insulin-like Growth Factor 1 Receptor (IGF1R)	2	63	0.00537222	0.014446337891506511	0.018740535630813793	2	19	0.00132413	9606	Homo sapiens	P01116	P01116-1;P01116-2	R-HSA-109817;R-HSA-5686318
R-HSA-375165	NCAM signaling for neurite out-growth	2	64	0.00545749	0.014881783879668431	0.018740535630813793	1	23	0.0016029	9606	Homo sapiens	P01116	P01116-1;P01116-2	R-HSA-392054
R-HSA-9679506	SARS-CoV Infections	5	509	0.043404110173104804	0.014986302200239776	0.018740535630813793	5	396	0.0275977	9606	Homo sapiens	O60885;Q92769;Q13547;Q14839;P49841	O60885;Q92769;Q13547;Q14839;P49841	R-HSA-9683664;R-HSA-9729260;R-HSA-9679787;R-HSA-9680408;R-HSA-9687724
R-HSA-6802952	Signaling by BRAF and RAF1 fusions	2	66	0.00562804	0.015769578190189204	0.018740535630813793	1	5	3.4845633842079586E-4	9606	Homo sapiens	P01116	P01116-1;P01116-2	R-HSA-6802934
R-HSA-400253	Circadian Clock	2	68	0.00579858	0.016679680909409522	0.018740535630813793	11	59	0.00411178	9606	Homo sapiens	O15379;O75376	O15379;O75376	R-HSA-400342;R-HSA-1368069;R-HSA-5663271;R-HSA-5663252;R-HSA-1368119;R-HSA-1368065;R-HSA-5663265;R-HSA-1368140;R-HSA-5663245;R-HSA-549475;R-HSA-5663258
R-HSA-5658442	Regulation of RAS by GAPs	2	69	0.00588386	0.017143012935764146	0.018740535630813793	2	5	3.4845633842079586E-4	9606	Homo sapiens	P01116	P01116-1;P01116-2	R-HSA-5658231;R-HSA-5658435
R-HSA-8941284	RUNX2 regulates chondrocyte maturation	1	6	5.116398055768739E-4	0.017249695748313587	0.018740535630813793	1	4	2.787650707366367E-4	9606	Homo sapiens	P56524	P56524	R-HSA-9008326
R-HSA-9018679	Biosynthesis of EPA-derived SPMs	1	6	5.116398055768739E-4	0.017249695748313587	0.018740535630813793	2	12	8.3629521220991E-4	9606	Homo sapiens	P09960	P09960	R-HSA-9018877;R-HSA-9018862
R-HSA-8939211	ESR-mediated signaling	3	195	0.0166283	0.018740535630813793	0.018740535630813793	4	111	0.00773573	9606	Homo sapiens	Q13547;P01116	Q13547;P01116-1;P01116-2	R-HSA-9009065;R-HSA-9632918;R-HSA-9632906;R-HSA-9632910
R-HSA-1226099	Signaling by FGFR in disease	2	73	0.00622495	0.019050759609832824	0.019050759609832824	4	99	0.00689944	9606	Homo sapiens	P01116	P01116-1;P01116-2	R-HSA-5655347;R-HSA-5655326;R-HSA-5655277;R-HSA-5655241
R-HSA-427413	NoRC negatively regulates rRNA expression	2	74	0.00631022	0.0195411	0.0195411	3	6	4.18147606104955E-4	9606	Homo sapiens	Q92769;Q13547	Q92769;Q13547	R-HSA-427409;R-HSA-5227490;R-HSA-433672
R-HSA-8941855	RUNX3 regulates CDKN1A transcription	1	7	5.969131065063529E-4	0.020096425202362544	0.020096425202362544	2	6	4.18147606104955E-4	9606	Homo sapiens	P38936	P38936	R-HSA-8878130;R-HSA-8878186
R-HSA-3700989	Transcriptional Regulation by TP53	4	364	0.0310395	0.020497689940887964	0.020497689940887964	4	258	0.0179803	9606	Homo sapiens	Q92769;Q13547;Q14839;P38936	Q92769;Q13547;Q14839;P38936	R-HSA-6803411;R-HSA-6805650;R-HSA-69562;R-HSA-187934
R-HSA-5250941	Negative epigenetic regulation of rRNA expression	2	77	0.00656604	0.021044	0.021044	3	11	7.666039445257509E-4	9606	Homo sapiens	Q92769;Q13547	Q92769;Q13547	R-HSA-427409;R-HSA-5227490;R-HSA-433672
R-HSA-5654738	Signaling by FGFR2	2	78	0.00665132	0.021555389814840398	0.021555389814840398	3	46	0.0032058	9606	Homo sapiens	P01116	P01116-1;P01116-2	R-HSA-5654402;R-HSA-8941618;R-HSA-5654618
R-HSA-9609690	HCMV Early Events	3	208	0.017736846593331627	0.0221738	0.0221738	1	12	8.3629521220991E-4	9606	Homo sapiens	O15379;Q9Y618;O75376	O15379;Q9Y618;O75376	R-HSA-9614816
R-HSA-9009391	Extra-nuclear estrogen signaling	2	80	0.00682186	0.022593715426695304	0.022593715426695304	3	39	0.00271796	9606	Homo sapiens	P01116	P01116-1;P01116-2	R-HSA-9632918;R-HSA-9632906;R-HSA-9632910
R-HSA-6806834	Signaling by MET	2	80	0.00682186	0.022593715426695304	0.022593715426695304	3	51	0.00355426	9606	Homo sapiens	P01116	P01116-1;P01116-2	R-HSA-8851877;R-HSA-8851827;R-HSA-8851899
R-HSA-9761174	Formation of intermediate mesoderm	1	8	6.821864074358318E-4	0.0229352	0.0229352	1	5	3.4845633842079586E-4	9606	Homo sapiens	Q06710	Q06710	R-HSA-9761173
R-HSA-1168372	Downstream signaling events of B Cell Receptor (BCR)	2	82	0.00699241	0.023652494087217812	0.023652494087217812	1	15	0.00104537	9606	Homo sapiens	P01116	P01116-1;P01116-2	R-HSA-1168636
R-HSA-2262752	Cellular responses to stress	6	784	0.0668543	0.023757413462434096	0.023757413462434096	20	492	0.034288103700606316	9606	Homo sapiens	O15379;Q9Y618;P38936;O75376;P49841;Q9UBN7	O15379;Q9Y618;P38936;O75376;P49841;Q9UBN7	R-HSA-1368119;R-HSA-400143;R-HSA-5324632;R-HSA-549475;R-HSA-5663258;R-HSA-8932327;R-HSA-400342;R-HSA-1368069;R-HSA-5663271;R-HSA-1368065;R-HSA-5663265;R-HSA-1368140;R-HSA-3788705;R-HSA-3371435;R-HSA-9762094;R-HSA-5663245;R-HSA-4647613;R-HSA-69562;R-HSA-187934;R-HSA-3788708
R-HSA-195253	Degradation of beta-catenin by the destruction complex	2	83	0.00707768	0.024189473114897275	0.024189473114897275	14	23	0.0016029	9606	Homo sapiens	Q13547;P49841	Q13547;P49841	R-HSA-195300;R-HSA-2130279;R-HSA-195275;R-HSA-4641231;R-HSA-2130282;R-HSA-195304;R-HSA-5229348;R-HSA-2130286;R-HSA-5229343;R-HSA-195283;R-HSA-195251;R-HSA-195280;R-HSA-195318;R-HSA-195287
R-HSA-438064	Post NMDA receptor activation events	2	84	0.00716296	0.024731469436238496	0.024731469436238496	1	39	0.00271796	9606	Homo sapiens	P01116	P01116-1;P01116-2	R-HSA-442732
R-HSA-8953897	Cellular responses to stimuli	6	798	0.0680481	0.0256609	0.0256609	20	523	0.0364485	9606	Homo sapiens	O15379;Q9Y618;P38936;O75376;P49841;Q9UBN7	O15379;Q9Y618;P38936;O75376;P49841;Q9UBN7	R-HSA-1368119;R-HSA-400143;R-HSA-5324632;R-HSA-549475;R-HSA-5663258;R-HSA-8932327;R-HSA-400342;R-HSA-1368069;R-HSA-5663271;R-HSA-1368065;R-HSA-5663265;R-HSA-1368140;R-HSA-3788705;R-HSA-3371435;R-HSA-9762094;R-HSA-5663245;R-HSA-4647613;R-HSA-69562;R-HSA-187934;R-HSA-3788708
R-HSA-9022702	MECP2 regulates transcription of neuronal ligands	1	9	7.674597083653108E-4	0.025765893153473995	0.025765893153473995	2	8	5.575301414732734E-4	9606	Homo sapiens	Q13547	Q13547	R-HSA-9006122;R-HSA-9006050
R-HSA-74752	Signaling by Insulin receptor	2	89	0.00758932	0.027515605114341812	0.027515605114341812	2	34	0.0023695	9606	Homo sapiens	P01116	P01116-1;P01116-2	R-HSA-109817;R-HSA-109807
R-HSA-9702518	STAT5 activation downstream of FLT3 ITD mutants	1	10	8.527330092947898E-4	0.028588675244389572	0.028588675244389572	1	14	9.756777475782285E-4	9606	Homo sapiens	P38936	P38936	R-HSA-9698043
R-HSA-9757110	Prednisone ADME	1	10	8.527330092947898E-4	0.028588675244389572	0.028588675244389572	1	14	9.756777475782285E-4	9606	Homo sapiens	O75795	O75795	R-HSA-9758661
R-HSA-5617472	Activation of anterior HOX genes in hindbrain development during early embryogenesis	2	91	0.00775987	0.028663280618384857	0.028663280618384857	5	43	0.00299672	9606	Homo sapiens	O15379;O75376	O15379;O75376	R-HSA-5617431;R-HSA-5617862;R-HSA-5617859;R-HSA-5617452;R-HSA-5617896
R-HSA-5619507	Activation of HOX genes during differentiation	2	91	0.00775987	0.028663280618384857	0.028663280618384857	5	43	0.00299672	9606	Homo sapiens	O15379;O75376	O15379;O75376	R-HSA-5617431;R-HSA-5617862;R-HSA-5617859;R-HSA-5617452;R-HSA-5617896
R-HSA-9725370	Signaling by ALK fusions and activated point mutants	2	93	0.00793042	0.02983	0.02983	3	63	0.00439055	9606	Homo sapiens	Q13547;P38936	Q13547;P38936	R-HSA-9851072;R-HSA-9851071;R-HSA-9851098
R-HSA-9700206	Signaling by ALK in cancer	2	93	0.00793042	0.02983	0.02983	3	71	0.00494808	9606	Homo sapiens	Q13547;P38936	Q13547;P38936	R-HSA-9851072;R-HSA-9851071;R-HSA-9851098
R-HSA-3371556	Cellular response to heat stress	2	95	0.00810096	0.031015594329201646	0.031015594329201646	2	29	0.00202105	9606	Homo sapiens	P49841;Q9UBN7	P49841;Q9UBN7	R-HSA-3371435;R-HSA-5324632
R-HSA-9755088	Ribavirin ADME	1	11	9.380063102242688E-4	0.0314035	0.0314035	1	11	7.666039445257509E-4	9606	Homo sapiens	P22392	P22392	R-HSA-9755013
R-HSA-1592230	Mitochondrial biogenesis	2	96	0.00818624	0.031615362016304216	0.031615362016304216	1	36	0.00250889	9606	Homo sapiens	O15379;O75376	O15379;O75376	R-HSA-1368140
R-HSA-190236	Signaling by FGFR	2	97	0.00827151	0.0322197	0.0322197	12	142	0.00989616	9606	Homo sapiens	P01116	P01116-1;P01116-2	R-HSA-5654647;R-HSA-8941613;R-HSA-5654426;R-HSA-5654618;R-HSA-5654392;R-HSA-5654663;R-HSA-8941628;R-HSA-5654402;R-HSA-8941618;R-HSA-5654413;R-HSA-5654600;R-HSA-8941623
R-HSA-442755	Activation of NMDA receptors and postsynaptic events	2	97	0.00827151	0.0322197	0.0322197	1	71	0.00494808	9606	Homo sapiens	P01116	P01116-1;P01116-2	R-HSA-442732
R-HSA-4420097	VEGFA-VEGFR2 Pathway	2	100	0.00852733	0.0340603	0.0340603	1	79	0.00550561	9606	Homo sapiens	P01116	P01116-1;P01116-2	R-HSA-5218845
R-HSA-4641265	Repression of WNT target genes	1	12	0.00102328	0.034210444210032165	0.034210444210032165	2	7	4.8783887378911424E-4	9606	Homo sapiens	Q13547	Q13547	R-HSA-4641231;R-HSA-5229348
R-HSA-9683610	Maturation of nucleoprotein	1	12	0.00102328	0.034210444210032165	0.034210444210032165	2	9	6.272214091574326E-4	9606	Homo sapiens	P49841	P49841	R-HSA-9683664;R-HSA-9687724
R-HSA-196791	Vitamin D (calciferol) metabolism	1	12	0.00102328	0.034210444210032165	0.034210444210032165	3	14	9.756777475782285E-4	9606	Homo sapiens	P11473	P11473	R-HSA-9660192;R-HSA-8963915;R-HSA-4546387
R-HSA-3371511	HSF1 activation	1	12	0.00102328	0.034210444210032165	0.034210444210032165	1	7	4.8783887378911424E-4	9606	Homo sapiens	Q9UBN7	Q9UBN7	R-HSA-5324632
R-HSA-15869	Metabolism of nucleotides	2	101	0.0086126	0.034682829643021496	0.034682829643021496	4	140	0.00975678	9606	Homo sapiens	P54819;P22392	P54819;P22392	R-HSA-110145;R-HSA-110144;R-HSA-482621;R-HSA-482619
R-HSA-5663205	Infectious disease	8	1354	0.11546004945851454	0.0365125	0.0365125	6	982	0.0684368	9606	Homo sapiens	O60885;Q92769;Q13547;O15379;Q9Y618;Q14839;O75376;P49841	O60885;Q92769;Q13547;O15379;Q9Y618;Q14839;O75376;P49841	R-HSA-9614816;R-HSA-9683664;R-HSA-9729260;R-HSA-9679787;R-HSA-9680408;R-HSA-9687724
R-HSA-5467337	APC truncation mutants have impaired AXIN binding	1	14	0.00119383	0.0398006	0.0398006	1	1	6.969126768415918E-5	9606	Homo sapiens	P49841	P49841	R-HSA-4791278
R-HSA-5467340	AXIN missense mutants destabilize the destruction complex	1	14	0.00119383	0.0398006	0.0398006	1	1	6.969126768415918E-5	9606	Homo sapiens	P49841	P49841	R-HSA-4839734
R-HSA-5467348	Truncations of AMER1 destabilize the destruction complex	1	14	0.00119383	0.0398006	0.0398006	1	1	6.969126768415918E-5	9606	Homo sapiens	P49841	P49841	R-HSA-4839746
R-HSA-4839735	Signaling by AXIN mutants	1	14	0.00119383	0.0398006	0.0398006	1	1	6.969126768415918E-5	9606	Homo sapiens	P49841	P49841	R-HSA-4839734
R-HSA-4839748	Signaling by AMER1 mutants	1	14	0.00119383	0.0398006	0.0398006	1	1	6.969126768415918E-5	9606	Homo sapiens	P49841	P49841	R-HSA-4839746
R-HSA-4839744	Signaling by APC mutants	1	14	0.00119383	0.0398006	0.0398006	1	2	1.3938253536831835E-4	9606	Homo sapiens	P49841	P49841	R-HSA-4791278
R-HSA-6804116	TP53 Regulates Transcription of Genes Involved in G1 Cell Cycle Arrest	1	14	0.00119383	0.0398006	0.0398006	3	17	0.00118475	9606	Homo sapiens	P38936	P38936	R-HSA-6803411;R-HSA-69562;R-HSA-187934
R-HSA-9609646	HCMV Infection	3	262	0.0223416	0.0398918	0.0398918	1	31	0.00216043	9606	Homo sapiens	O15379;Q9Y618;O75376	O15379;Q9Y618;O75376	R-HSA-9614816
R-HSA-194138	Signaling by VEGF	2	110	0.00938006	0.0404832	0.0404832	1	86	0.00599345	9606	Homo sapiens	P01116	P01116-1;P01116-2	R-HSA-5218845
R-HSA-9748784	Drug ADME	2	111	0.00946534	0.0411491	0.0411491	5	95	0.00662067	9606	Homo sapiens	P22392;O75795	P22392;O75795	R-HSA-9758661;R-HSA-174931;R-HSA-9755013;R-HSA-9748999;R-HSA-9748969
R-HSA-4839743	Signaling by CTNNB1 phospho-site mutants	1	15	0.0012791	0.042583933558972165	0.042583933558972165	4	4	2.787650707366367E-4	9606	Homo sapiens	P49841	P49841	R-HSA-4827388;R-HSA-4839635;R-HSA-4839634;R-HSA-4839638
R-HSA-5339716	Signaling by GSK3beta mutants	1	15	0.0012791	0.042583933558972165	0.042583933558972165	1	1	6.969126768415918E-5	9606	Homo sapiens	P49841	P49841	R-HSA-5339713
R-HSA-5358752	CTNNB1 T41 mutants aren't phosphorylated	1	15	0.0012791	0.042583933558972165	0.042583933558972165	1	1	6.969126768415918E-5	9606	Homo sapiens	P49841	P49841	R-HSA-4839638
R-HSA-5358747	CTNNB1 S33 mutants aren't phosphorylated	1	15	0.0012791	0.042583933558972165	0.042583933558972165	1	1	6.969126768415918E-5	9606	Homo sapiens	P49841	P49841	R-HSA-4839634
R-HSA-5358749	CTNNB1 S37 mutants aren't phosphorylated	1	15	0.0012791	0.042583933558972165	0.042583933558972165	1	1	6.969126768415918E-5	9606	Homo sapiens	P49841	P49841	R-HSA-4839635
R-HSA-5358751	CTNNB1 S45 mutants aren't phosphorylated	1	15	0.0012791	0.042583933558972165	0.042583933558972165	1	1	6.969126768415918E-5	9606	Homo sapiens	P49841	P49841	R-HSA-4827388
R-HSA-2219528	PI3K/AKT Signaling in Cancer	2	116	0.0098917	0.0445407	0.0445407	2	21	0.00146352	9606	Homo sapiens	P38936;P49841	P38936;P49841	R-HSA-2399969;R-HSA-2399966
R-HSA-1362300	Transcription of E2F targets under negative control by p107 (RBL1) and p130 (RBL2) in complex with HDAC1	1	16	0.00136437	0.045359405567242383	0.045359405567242383	8	8	5.575301414732734E-4	9606	Homo sapiens	Q13547	Q13547	R-HSA-8964588;R-HSA-8961934;R-HSA-8978926;R-HSA-8964561;R-HSA-8964513;R-HSA-8964580;R-HSA-8964550;R-HSA-8964567
R-HSA-399956	CRMPs in Sema3A signaling	1	16	0.00136437	0.045359405567242383	0.045359405567242383	1	5	3.4845633842079586E-4	9606	Homo sapiens	P49841	P49841	R-HSA-399951
R-HSA-9694631	Maturation of nucleoprotein	1	16	0.00136437	0.045359405567242383	0.045359405567242383	2	14	9.756777475782285E-4	9606	Homo sapiens	P49841	P49841	R-HSA-9729260;R-HSA-9687724
R-HSA-2871796	FCERI mediated MAPK activation	2	119	0.010147522810607998	0.0466244	0.0466244	1	20	0.00139383	9606	Homo sapiens	P01116	P01116-1;P01116-2	R-HSA-2424477
R-HSA-196299	Beta-catenin phosphorylation cascade	1	17	0.00144965	0.048127067683034985	0.048127067683034985	4	4	2.787650707366367E-4	9606	Homo sapiens	P49841	P49841	R-HSA-195283;R-HSA-195318;R-HSA-195287;R-HSA-195300
R-HSA-9661069	Defective binding of RB1 mutants to E2F1,(E2F2, E2F3)	1	17	0.00144965	0.048127067683034985	0.048127067683034985	1	1	6.969126768415918E-5	9606	Homo sapiens	P38936	P38936	R-HSA-9659782
R-HSA-9659787	Aberrant regulation of mitotic G1/S transition in cancer due to RB1 defects	1	17	0.00144965	0.048127067683034985	0.048127067683034985	1	2	1.3938253536831835E-4	9606	Homo sapiens	P38936	P38936	R-HSA-9659782
R-HSA-9018677	Biosynthesis of DHA-derived SPMs	1	17	0.00144965	0.048127067683034985	0.048127067683034985	6	33	0.00229981	9606	Homo sapiens	P09960	P09960	R-HSA-9024890;R-HSA-9020253;R-HSA-9020252;R-HSA-9020270;R-HSA-9020257;R-HSA-9020258
R-HSA-9617828	FOXO-mediated transcription of cell cycle genes	1	17	0.00144965	0.048127067683034985	0.048127067683034985	1	22	0.00153321	9606	Homo sapiens	P38936	P38936	R-HSA-6803411
